# Supplementary material for: Left ventricular assist devices promote changes in the expression levels of platelet microRNAs
Source: Front Cardiovasc Med. 2023 Jun 15;10:1178556. doi: 10.3389/fcvm.2023.1178556 (PMC10308775; doi:10.3389/fcvm.2023.1178556)
Supplement: Supplementary file 2 [file Datasheet1.xlsx]

## Sheet: shared genes t0
		http://www.mirnalyze.in/home/pathway
ommon Genes between miRNAs		Common Genes between miRNAs		Common Genes between miRNAs		Common Genes between miRNAs		Common Genes between miRNAs		Common Genes between miRNAs		Common Genes between miRNAs
miRNAs		miRNAs		miRNAs		miRNAs		miRNAs		miRNAs		miRNAs
1. hsa-miR-20b-5p		1. hsa-miR-20b-5p		1. hsa-miR-223-3p		1. hsa-miR-20b-5p		1. hsa-miR-20b-5p		1. hsa-miR-20b-5p		1. hsa-miR-451a
2. hsa-miR-223-3p		2. hsa-miR-374b-5p		2. hsa-miR-374b-5p		2. hsa-miR-320a		2. hsa-miR-223-3p		2. hsa-miR-320a		2. hsa-miR-20b-5p
						3. hsa-miR-374b-5p		3. hsa-miR-320a		3. hsa-miR-374b-5p
Common Genes		Common Genes		Common Genes				4. hsa-miR-374b-5p		4. hsa-miR-126-5p		Common Genes
						Common Genes
1. 6-phosphofructo-2-kinase/fructose-2,6-biphosphatase 3		1. adenylate kinase 4		1. phosphodiesterase 4D				Common Genes		Common Genes		No common Genes found
2. methylsterol monooxygenase 1		2. SET domain containing lysine methyltransferase 7		2. phospholipase C epsilon 1		1. adenylate kinase 4
3. phosphodiesterase 3B		3. POC1B-GALNT4 readthrough		3. musashi RNA binding protein 2		2. phosphatase and tensin homolog		1. sodium voltage-gated channel alpha subunit 1		No common Genes found
4. methionine adenosyltransferase 2B		4. oculocerebrorenal syndrome of Lowe		4. CCR4-NOT transcription complex subunit 2		3. TAO kinase 1
5. lysine methyltransferase 2C		5. phosphatase and tensin homolog		5. transcription elongation regulator 1		4. v-crk avian sarcoma virus CT10 oncogene homolog
6. ST3 beta-galactoside alpha-2,3-sialyltransferase 1		6. phosphoinositide kinase, FYVE-type zinc finger containing		6. proteasome maturation protein		5. v-akt murine thymoma viral oncogene homolog 3				Common Genes between miRNAs		Common Genes between miRNAs
7. ATP binding cassette subfamily G member 4		7. ST6 (alpha-N-acetyl-neuraminyl-2,3-beta-galactosyl-1,3)-N-acetylgalactosaminide alpha-2,6-sialyltransferase 3		7. 3-phosphoinositide dependent protein kinase 1		6. par-6 family cell polarity regulator beta
8. eukaryotic translation initiation factor 5B		8. cytochrome P450 family 26 subfamily B member 1		8. RAS p21 protein activator 1		7. neural precursor cell expressed, developmentally down-regulated 4-like, E3 ubiquitin protein ligase				miRNAs		miRNAs
9. U2 snRNP-associated SURP domain containing		9. eukaryotic translation initiation factor 4 gamma 2		9. fibroblast growth factor receptor 2		8. YOD1 deubiquitinase
10. protein kinase cAMP-activated catalytic subunit beta		10. eukaryotic translation initiation factor 4E		10. mitogen-activated protein kinase kinase 6		9. caldesmon 1				1. hsa-miR-126-5p		1. hsa-miR-451a
11. ELK4, ETS transcription factor		11. RAS p21 protein activator 2		11. myocyte enhancer factor 2D		10. speckle type BTB/POZ protein like				2. hsa-miR-374b-5p		2. hsa-miR-223-3p
12. transforming growth factor beta receptor II		12. fibroblast growth factor 12		12. protein kinase C epsilon		11. sodium voltage-gated channel alpha subunit 1				3. hsa-miR-20b-5p
13. TAO kinase 3		13. fibroblast growth factor 5		13. ELKS/RAB6-interacting/CAST family member 1		12. nuclear receptor subfamily 4 group A member 2						Common Genes
14. profilin 2		14. mitogen-activated protein kinase kinase kinase 2		14. forkhead box O1		13. cytochrome b reductase 1				Common Genes
15. potassium calcium-activated channel subfamily M alpha 1		15. TAO kinase 1		15. vesicle associated membrane protein 2		14. SRY-box 4						1. myocyte enhancer factor 2D
16. leukemia inhibitory factor		16. v-crk avian sarcoma virus CT10 oncogene homolog		16. DnaJ heat shock protein family (Hsp40) member C6						No common Genes found
17. interleukin 6 signal transducer		17. v-akt murine thymoma viral oncogene homolog 3		17. RAB10, member RAS oncogene family
18. ELKS/RAB6-interacting/CAST family member 1		18. glutamate ionotropic receptor NMDA type subunit 2B		18. adenomatous polyposis coli
19. E2F transcription factor 1		19. SHOC2 leucine-rich repeat scaffold protein		19. casein kinase 1 gamma 1		Common Genes between miRNAs				Common Genes between miRNAs		Common Genes between miRNAs
20. cytoplasmic polyadenylation element binding protein 3		20. RAB5B, member RAS oncogene family		20. Sp1 transcription factor
21. sestrin 3		21. par-6 family cell polarity regulator beta		21. lysine acetyltransferase 6A		miRNAs				miRNAs		miRNAs
22. ubiquitin conjugating enzyme E2 W (putative)		22. ATPase plasma membrane Ca2+ transporting 2		22. paired box 6
23. vesicle transport through interaction with t-SNAREs 1A		23. cholinergic receptor muscarinic 2		23. RAR related orphan receptor B		1. hsa-miR-20b-5p				1. hsa-miR-126-5p		1. hsa-miR-451a
24. autophagy related 7		24. cAMP responsive element binding protein 1		24. sodium voltage-gated channel alpha subunit 1		2. hsa-miR-223-3p				2. hsa-miR-20b-5p		2. hsa-miR-320a
25. RAB10, member RAS oncogene family		25. bone morphogenetic protein 2		25. nuclear receptor coactivator 1		3. hsa-miR-320a
26. frizzled class receptor 4		26. toll like receptor 4		26. forkhead box P1						Common Genes		Common Genes
27. casein kinase 1 gamma 1		27. ELKS/RAB6-interacting/CAST family member 1				Common Genes
28. SLIT-ROBO Rho GTPase activating protein 3		28. ubiquitin conjugating enzyme E2 B								No common Genes found		1. tuberous sclerosis 1
29. syndecan 2		29. ubiquitin conjugating enzyme E2 J1				1. 6-phosphofructo-2-kinase/fructose-2,6-biphosphatase 3						2. tyrosine 3-monooxygenase/tryptophan 5-monooxygenase activation protein zeta
30. coagulation factor III, tissue factor		30. neural precursor cell expressed, developmentally down-regulated 4-like, E3 ubiquitin protein ligase				2. phosphodiesterase 3B
31. RAR related orphan receptor B		31. YOD1 deubiquitinase				3. ST3 beta-galactoside alpha-2,3-sialyltransferase 1
32. sodium voltage-gated channel alpha subunit 1		32. RAB22A, member RAS oncogene family				4. transforming growth factor beta receptor II						Common Genes between miRNAs
33. sodium voltage-gated channel alpha subunit 2		33. RAB10, member RAS oncogene family				5. E2F transcription factor 1
34. solute carrier family 4 member 4		34. IQ motif and Sec7 domain 2				6. sestrin 3						miRNAs
35. histone deacetylase 4		35. caldesmon 1				7. sodium voltage-gated channel alpha subunit 1
36. cyclin T2		36. casein kinase 1 gamma 1				8. twist family bHLH transcription factor 1						1. hsa-miR-451a
37. twist family bHLH transcription factor 1		37. speckle type BTB/POZ protein like										2. hsa-miR-374b-5p
		38. SMAD family member 6
		39. netrin 1										Common Genes
		40. ephrin-B2
		41. EPH receptor A4										1. activating transcription factor 2
		42. EPH receptor A5										2. myocyte enhancer factor 2D
		43. SLIT-ROBO Rho GTPase activating protein 1
		44. semaphorin 5A
		45. synovial sarcoma, X breakpoint 2 interacting protein
		46. RAR related orphan receptor A
		47. RAR related orphan receptor B
		48. F-box and leucine-rich repeat protein 3
		49. fibroblast growth factor receptor substrate 2
		50. discs large homolog associated protein 1
		51. sodium voltage-gated channel alpha subunit 1
		52. mediator complex subunit 12 like
		53. nuclear receptor subfamily 4 group A member 2
		54. NK2 homeobox 2
		55. cytochrome b reductase 1
		56. solute carrier family 30 member 1
		57. protein kinase (cAMP-dependent, catalytic) inhibitor alpha
		58. early growth response 2
		59. AF4/FMR2 family member 1
		60. Kruppel-like factor 3 (basic)
		61. nuclear receptor subfamily 4 group A member 3
		62. SRY-box 4

## Sheet: shared genes overtime
Common Genes between miRNAs		Common Genes between miRNAs		Common Genes between miRNAs		Common Genes between miRNAs		Common Genes between miRNAs
miRNAs		miRNAs		miRNAs		miRNAs		miRNAs
1. hsa-miR-25-3p		1. hsa-miR-25-3p		1. hsa-miR-25-3p		1. hsa-miR-25-3p		1. hsa-miR-25-3p
2. hsa-miR-144-3p		2. hsa-miR-144-3p		2. hsa-miR-144-3p		2. hsa-miR-320a		2. hsa-miR-451a
3. hsa-miR-320a		3. hsa-miR-320a
4. hsa-miR-451a				Common Genes		Common Genes		Common Genes
		Common Genes
Common Genes				1. phosphodiesterase 3B		1. ELOVL fatty acid elongase 6		1. myocyte enhancer factor 2D
		1. phosphodiesterase 3B		2. DNA (cytosine-5-)-methyltransferase 3 alpha		2. ectonucleoside triphosphate diphosphohydrolase 4		2. tuberous sclerosis 1
No common Genes found		2. lysine methyltransferase 2E		3. ash1 (absent, small, or homeotic)-like (Drosophila)		3. phosphodiesterase 3B		3. tyrosine 3-monooxygenase/tryptophan 5-monooxygenase activation protein zeta
		3. glucosamine-6-phosphate deaminase 2		4. Wolf-Hirschhorn syndrome candidate 1-like 1		4. phosphodiesterase 10A
		4. phosphatase and tensin homolog		5. lysine methyltransferase 2E		5. lysine methyltransferase 2E
		5. PAP associated domain containing 5		6. glucosamine-6-phosphate deaminase 2		6. ST6 beta-galactosamide alpha-2,6-sialyltranferase 2
		6. RAP1A, member of RAS oncogene family		7. phosphatidylinositol-4-phosphate 5-kinase, type I, gamma		7. glucoside xylosyltransferase 1
		7. bone morphogenetic protein receptor type 1A		8. phosphatidylinositol-4,5-bisphosphate 3-kinase catalytic subunit beta		8. glucosamine-6-phosphate deaminase 2
		8. cytoplasmic polyadenylation element binding protein 1		9. phosphatase and tensin homolog		9. glucosamine (N-acetyl)-6-sulfatase
		9. sestrin 3		10. platelet activating factor acetylhydrolase 1b regulatory subunit 1		10. chondroitin sulfate synthase 3
		10. cofilin 2		11. pantothenate kinase 3		11. carbohydrate (N-acetylglucosamine 6-O) sulfotransferase 7
		11. microphthalmia-associated transcription factor		12. eukaryotic translation initiation factor 4 gamma 2		12. phosphatidylinositol-4,5-bisphosphate 3-kinase catalytic subunit alpha
		12. large tumor suppressor kinase 1		13. fragile X mental retardation 1		13. phosphatase and tensin homolog
		13. PPARG coactivator 1 beta		14. PAP associated domain containing 5		14. phosphopantothenoylcysteine synthetase
				15. heterogeneous nuclear ribonucleoprotein U (scaffold attachment factor A)		15. ribosomal protein L15
				16. REV3 like, DNA directed polymerase zeta catalytic subunit		16. FMR1 autosomal homolog 1
				17. calcium voltage-gated channel auxiliary subunit alpha2delta 1		17. poly(A) polymerase alpha
				18. RAP1A, member of RAS oncogene family		18. SMG1 phosphatidylinositol 3-kinase-related kinase
				19. RAP1B, member of RAS oncogene family		19. PAP associated domain containing 5
				20. mitogen-activated protein kinase kinase kinase 13		20. decapping mRNA 1A
				21. dual specificity phosphatase 1		21. calcium voltage-gated channel subunit alpha1 C
				22. nemo-like kinase		22. RAP1A, member of RAS oncogene family
				23. ral guanine nucleotide dissociation stimulator like 1		23. calmodulin 3 (phosphorylase kinase, delta)
				24. adrenoceptor beta 1		24. cAMP responsive element binding protein 3-like 2
				25. inositol 1,4,5-trisphosphate receptor type 1		25. bone morphogenetic protein receptor type 1A
				26. myocyte enhancer factor 2D		26. protein kinase AMP-activated non-catalytic subunit beta 2
				27. protein kinase C epsilon		27. sphingosine-1-phosphate receptor 1
				28. cAMP responsive element binding protein 1		28. tuberous sclerosis 1
				29. bone morphogenetic protein receptor type 1A		29. gamma-aminobutyric acid type A receptor alpha2 subunit
				30. serum/glucocorticoid regulated kinase family member 3		30. tyrosine 3-monooxygenase/tryptophan 5-monooxygenase activation protein zeta
				31. C8orf44-SGK3 readthrough		31. stromal antigen 2
				32. forkhead box G1		32. cytoplasmic polyadenylation element binding protein 1
				33. BCL2 like 11		33. sestrin 3
				34. F-box protein 32		34. ubiquitin conjugating enzyme E2 Z
				35. glutamate ionotropic receptor kainate type subunit 3		35. neural precursor cell expressed, developmentally down-regulated 4-like, E3 ubiquitin protein ligase
				36. glutamate ionotropic receptor delta type subunit 2		36. autophagy related 14
				37. E2F transcription factor 3		37. ataxin 3
				38. cyclin E2		38. BCL2 antagonist/killer 1
				39. cytoplasmic polyadenylation element binding protein 1		39. charged multivesicular body protein 7
				40. cytoplasmic polyadenylation element binding protein 2		40. ADP ribosylation factor guanine nucleotide exchange factor 2
				41. cytoplasmic polyadenylation element binding protein 3		41. Sp1 transcription factor
				42. sestrin 3		42. leucine rich repeat containing 4
				43. ubiquitin conjugating enzyme E2 G1		43. DCC netrin 1 receptor
				44. F-box and WD repeat domain containing 7		44. semaphorin 3A
				45. cullin 3		45. cofilin 2
				46. syntaxin 7		46. microphthalmia-associated transcription factor
				47. vacuolar protein sorting 4 homolog B (S. cerevisiae)		47. large tumor suppressor kinase 1
				48. ADP ribosylation factor guanine nucleotide exchange factor 1		48. dystroglycan 1
				49. integrin subunit alpha 6		49. neuronal growth regulator 1
				50. integrin subunit alpha 8		50. polycomb group ring finger 3
				51. CXXC finger protein 4		51. PPARG coactivator 1 beta
				52. transducin (beta)-like 1 X-linked receptor 1		52. ADAM metallopeptidase domain 10
				53. formin 2		53. H3 histone, family 3B (H3.3B)
				54. follistatin		54. RUNX1 translocation partner 1
				55. TGFB induced factor homeobox 1		55. BMP2 inducible kinase
				56. roundabout guidance receptor 2		56. twist family bHLH transcription factor 1
				57. cofilin 2		57. matrix metallopeptidase 16
				58. semaphorin 6D		58. SRY-box 4
				59. microphthalmia-associated transcription factor
				60. large tumor suppressor kinase 1
				61. protein tyrosine phosphatase, receptor type J
				62. calcium/calmodulin-dependent serine protein kinase (MAGUK family)
				63. zinc finger homeobox 3
				64. suppressor of cytokine signaling 5
				65. suppressor of cytokine signaling 6
				66. RAR related orphan receptor A
				67. fibroblast growth factor receptor substrate 2
				68. solute carrier family 1 member 1
				69. abl-interactor 2
				70. potassium calcium-activated channel subfamily N member 3
				71. salt inducible kinase 2
				72. PPARG coactivator 1 beta
				73. CCAAT/enhancer binding protein alpha
				74. solute carrier family 12 member 2
				75. Kruppel-like factor 3 (basic)
				76. paired box 5
				77. solute carrier family 45 member 3
				78. paired box 3
				79. ankyrin 3, node of Ranvier (ankyrin G)
				80. zinc finger E-box binding homeobox 2
				81. enhancer of zeste 2 polycomb repressive complex 2 subunit
				82. forkhead box P1
