# Supplementary material for: Left ventricular assist devices promote changes in the expression levels of platelet microRNAs
Source: Front Cardiovasc Med. 2023 Jun 15;10:1178556. doi: 10.3389/fcvm.2023.1178556 (PMC10308775; doi:10.3389/fcvm.2023.1178556)
Supplement: Supplementary file 3 [file Datasheet2.xlsx]

## Sheet: Foglio1
hsa-miR-25-3p	hsa-miR-144-3p	hsa-mir-320a	hsa-miR-451a
Targeted Signaling Pathways - 240 _	Targeted Signaling Pathways - 236 _	Targeted Signaling Pathways - 242 _	Targeted Signaling Pathways - 46 _		color legend
Adherens junction	ABC transporters	ABC transporters	Adrenergic signaling in cardiomyocytes			yellow:
Adipocytokine signaling pathway	Adherens junction	Adherens junction	Alcoholism		pathways shared by all the 4 miRs
Adrenergic signaling in cardiomyocytes	Adipocytokine signaling pathway	Adipocytokine signaling pathway	Aldosterone synthesis and secretion
AGE-RAGE signaling pathway in diabetic complications	Adrenergic signaling in cardiomyocytes	Adrenergic signaling in cardiomyocytes	Amino sugar and nucleotide sugar metabolism			orange
Alanine, aspartate and glutamate metabolism	AGE-RAGE signaling pathway in diabetic complications	AGE-RAGE signaling pathway in diabetic complications	AMPK signaling pathway		pathways shared by miR-451 with 1 or 2 other miRs
Alcoholism	Alcoholism	Alanine, aspartate and glutamate metabolism	Cell cycle
Aldosterone synthesis and secretion	Aldosterone synthesis and secretion	Alcoholism	cGMP-PKG signaling pathway			green
Aldosterone-regulated sodium reabsorption	Aldosterone-regulated sodium reabsorption	Aldosterone synthesis and secretion	FoxO signaling pathway		pathways not shared by miR-451 but all the other 3 miRs
Allograft rejection	alpha-Linolenic acid metabolism	Aldosterone-regulated sodium reabsorption	Fructose and mannose metabolism
alpha-Linolenic acid metabolism	Amino sugar and nucleotide sugar metabolism	Amino sugar and nucleotide sugar metabolism	Glucagon signaling pathway			azur
Amino sugar and nucleotide sugar metabolism	AMPK signaling pathway	Aminoacyl-tRNA biosynthesis	Glycerolipid metabolism		pathways not shared by miR-451 but2 of the other 3 miRs
Aminoacyl-tRNA biosynthesis	Antigen processing and presentation	AMPK signaling pathway	Glyoxylate and dicarboxylate metabolism
AMPK signaling pathway	Apoptosis	Antigen processing and presentation	Hepatitis B
Antigen processing and presentation	Arachidonic acid metabolism	Apoptosis	Hippo signaling pathway
Apoptosis	Arrhythmogenic right ventricular cardiomyopathy (ARVC)	Arrhythmogenic right ventricular cardiomyopathy (ARVC)	HTLV-I infection
Arrhythmogenic right ventricular cardiomyopathy (ARVC)	B cell receptor signaling pathway	B cell receptor signaling pathway	Hypertrophic cardiomyopathy (HCM)
B cell receptor signaling pathway	beta-Alanine metabolism	Biosynthesis of unsaturated fatty acids	Insulin secretion
Biosynthesis of unsaturated fatty acids	Calcium signaling pathway	Calcium signaling pathway	Insulin signaling pathway
Calcium signaling pathway	cAMP signaling pathway	cAMP signaling pathway	Longevity regulating pathway
cAMP signaling pathway	Carbohydrate digestion and absorption	Carbohydrate digestion and absorption	MAPK signaling pathway
Carbohydrate digestion and absorption	Cardiac muscle contraction	Cardiac muscle contraction	mTOR signaling pathway
Cardiac muscle contraction	Cell adhesion molecules (CAMs)	Cell adhesion molecules (CAMs)	Neuroactive ligand-receptor interaction
Cell adhesion molecules (CAMs)	Cell cycle	Cell cycle	Pathogenic Escherichia coli infection
Cell cycle	cGMP-PKG signaling pathway	cGMP-PKG signaling pathway	Phenylalanine metabolism
cGMP-PKG signaling pathway	Chagas disease (American trypanosomiasis)	Chagas disease (American trypanosomiasis)	Phospholipase D signaling pathway
Chagas disease (American trypanosomiasis)	Chemokine signaling pathway	Chemokine signaling pathway	PI3K-Akt signaling pathway
Chemokine signaling pathway	Choline metabolism in cancer	Choline metabolism in cancer	PPAR signaling pathway
Cholinergic synapse	Cholinergic synapse	Cholinergic synapse	Propanoate metabolism
Citrate cycle (TCA cycle)	Citrate cycle (TCA cycle)	Citrate cycle (TCA cycle)	Proteasome
Complement and coagulation cascades	Cytokine-cytokine receptor interaction	Cytosolic DNA-sensing pathway	Sphingolipid signaling pathway
Cysteine and methionine metabolism	Dilated cardiomyopathy	Dilated cardiomyopathy	Thyroid hormone synthesis
Cytokine-cytokine receptor interaction	Dopaminergic synapse	DNA replication	Tight junction
Dilated cardiomyopathy	Drug metabolism - cytochrome P450	Dopaminergic synapse	TNF signaling pathway
Dopaminergic synapse	Drug metabolism - other enzymes	Drug metabolism - other enzymes	Tyrosine metabolism
Endocrine and other factor-regulated calcium reabsorption	ECM-receptor interaction	ECM-receptor interaction	Valine, leucine and isoleucine degradation
Endocytosis	Endocrine and other factor-regulated calcium reabsorption	Endocrine and other factor-regulated calcium reabsorption	Wnt signaling pathway
Ether lipid metabolism	Endocytosis	Endocytosis
Fatty acid degradation	Ether lipid metabolism	Ether lipid metabolism
Fatty acid elongation	Fatty acid biosynthesis	Fatty acid elongation
Fc epsilon RI signaling pathway	Fatty acid degradation	Fc epsilon RI signaling pathway
Fc gamma R-mediated phagocytosis	Fc epsilon RI signaling pathway	Fc gamma R-mediated phagocytosis
Focal adhesion	Fc gamma R-mediated phagocytosis	Focal adhesion
Folate biosynthesis	Focal adhesion	FoxO signaling pathway
FoxO signaling pathway	FoxO signaling pathway	Fructose and mannose metabolism
GABAergic synapse	Fructose and mannose metabolism	GABAergic synapse
Galactose metabolism	GABAergic synapse	Galactose metabolism
Gap junction	Gap junction	Gap junction
Glucagon signaling pathway	Glucagon signaling pathway	Glucagon signaling pathway
Glutamatergic synapse	Glutamatergic synapse	Glutamatergic synapse
Glutathione metabolism	Glutathione metabolism	Glycerolipid metabolism
Glycerolipid metabolism	Glycerolipid metabolism	Glycerophospholipid metabolism
Glycerophospholipid metabolism	Glycerophospholipid metabolism	Glycolysis / Gluconeogenesis
Glycolysis / Gluconeogenesis	Glycolysis / Gluconeogenesis	Glycosaminoglycan biosynthesis - chondroitin sulfate / dermatan sulfate
Glycosaminoglycan biosynthesis - chondroitin sulfate / dermatan sulfate	Glycosaminoglycan biosynthesis - chondroitin sulfate / dermatan sulfate	Glycosaminoglycan biosynthesis - heparan sulfate / heparin
Glycosaminoglycan biosynthesis - heparan sulfate / heparin	Glycosaminoglycan biosynthesis - heparan sulfate / heparin	Glycosaminoglycan biosynthesis - keratan sulfate
Glycosaminoglycan biosynthesis - keratan sulfate	Hematopoietic cell lineage	Glycosaminoglycan degradation
Glycosaminoglycan degradation	Hepatitis B	Glyoxylate and dicarboxylate metabolism
Glyoxylate and dicarboxylate metabolism	Hepatitis C	Hematopoietic cell lineage
Graft-versus-host disease	Herpes simplex infection	Hepatitis B
Hematopoietic cell lineage	HIF-1 signaling pathway	Hepatitis C
Hepatitis B	Hippo signaling pathway	Herpes simplex infection
Hepatitis C	HTLV-I infection	HIF-1 signaling pathway
Herpes simplex infection	Hypertrophic cardiomyopathy (HCM)	Hippo signaling pathway
HIF-1 signaling pathway	Inositol phosphate metabolism	HTLV-I infection
Hippo signaling pathway	Insulin resistance	Hypertrophic cardiomyopathy (HCM)
HTLV-I infection	Insulin secretion	Inositol phosphate metabolism
Hypertrophic cardiomyopathy (HCM)	Insulin signaling pathway	Insulin resistance
Inositol phosphate metabolism	Jak-STAT signaling pathway	Insulin secretion
Insulin resistance	Legionellosis	Insulin signaling pathway
Insulin secretion	Leukocyte transendothelial migration	Jak-STAT signaling pathway
Insulin signaling pathway	Longevity regulating pathway	Legionellosis
Jak-STAT signaling pathway	Lysine degradation	Leukocyte transendothelial migration
Legionellosis	Lysosome	Longevity regulating pathway
Leukocyte transendothelial migration	MAPK signaling pathway	Natural killer cell mediated cytotoxicity
Longevity regulating pathway	mTOR signaling pathway	Neuroactive ligand-receptor interaction
Lysine degradation	Neuroactive ligand-receptor interaction	Neurotrophin signaling pathway
Lysosome	Neurotrophin signaling pathway	NF-kappa B signaling pathway
MAPK signaling pathway	NF-kappa B signaling pathway	Nicotine addiction
mTOR signaling pathway	Nicotine addiction	Oxidative phosphorylation
Natural killer cell mediated cytotoxicity	Oxidative phosphorylation	p53 signaling pathway
Neuroactive ligand-receptor interaction	p53 signaling pathway	Pantothenate and CoA biosynthesis
Neurotrophin signaling pathway	Pantothenate and CoA biosynthesis	Pathogenic Escherichia coli infection
NF-kappa B signaling pathway	Peroxisome	Pentose phosphate pathway
Nicotine addiction	Phagosome	Peroxisome
Oxidative phosphorylation	Phenylalanine metabolism	Phagosome
p53 signaling pathway	Phosphatidylinositol signaling system	Phenylalanine metabolism
Pantothenate and CoA biosynthesis	Phospholipase D signaling pathway	Phenylalanine, tyrosine and tryptophan biosynthesis
Pathogenic Escherichia coli infection	PI3K-Akt signaling pathway	Phosphatidylinositol signaling system
Pentose phosphate pathway	Platelet activation	Phospholipase D signaling pathway
Peroxisome	PPAR signaling pathway	PI3K-Akt signaling pathway
Phagosome	Primary immunodeficiency	Platelet activation
Phosphatidylinositol signaling system	Protein processing in endoplasmic reticulum	PPAR signaling pathway
Phospholipase D signaling pathway	Rap1 signaling pathway	Propanoate metabolism
PI3K-Akt signaling pathway	Ras signaling pathway	Proteasome
Platelet activation	Regulation of actin cytoskeleton	Protein export
PPAR signaling pathway	Regulation of autophagy	Protein processing in endoplasmic reticulum
Primary immunodeficiency	Regulation of lipolysis in adipocytes	Pyruvate metabolism
Propanoate metabolism	Signaling pathways regulating pluripotency of stem cells	Rap1 signaling pathway
Proteasome	SNARE interactions in vesicular transport	Ras signaling pathway
Protein processing in endoplasmic reticulum	Sphingolipid metabolism	Regulation of actin cytoskeleton
Pyruvate metabolism	Sphingolipid signaling pathway	Regulation of autophagy
Rap1 signaling pathway	T cell receptor signaling pathway	Regulation of lipolysis in adipocytes
Ras signaling pathway	TGF-beta signaling pathway	Signaling pathways regulating pluripotency of stem cells
Regulation of actin cytoskeleton	Thyroid hormone signaling pathway	Sphingolipid metabolism
Regulation of autophagy	Thyroid hormone synthesis	Sphingolipid signaling pathway
Regulation of lipolysis in adipocytes	Tight junction	T cell receptor signaling pathway
Signaling pathways regulating pluripotency of stem cells	TNF signaling pathway	TGF-beta signaling pathway
SNARE interactions in vesicular transport	Toll-like receptor signaling pathway	Thyroid hormone signaling pathway
Sphingolipid metabolism	Type II diabetes mellitus	Thyroid hormone synthesis
Sphingolipid signaling pathway	Tyrosine metabolism	Tight junction
T cell receptor signaling pathway	Vascular smooth muscle contraction	TNF signaling pathway
TGF-beta signaling pathway	Vasopressin-regulated water reabsorption	Toll-like receptor signaling pathway
Thyroid hormone signaling pathway	VEGF signaling pathway	Type II diabetes mellitus
Thyroid hormone synthesis	Viral myocarditis	Tyrosine metabolism
Tight junction	Wnt signaling pathway	Vascular smooth muscle contraction
TNF signaling pathway		Vasopressin-regulated water reabsorption
Toll-like receptor signaling pathway		VEGF signaling pathway
Type I diabetes mellitus		Viral myocarditis
Type II diabetes mellitus		Wnt signaling pathway
Valine, leucine and isoleucine degradation
Vascular smooth muscle contraction
Vasopressin-regulated water reabsorption
VEGF signaling pathway
Viral myocarditis
Wnt signaling pathway
