# Supplementary material for: Left ventricular assist devices promote changes in the expression levels of platelet microRNAs
Source: Front Cardiovasc Med. 2023 Jun 15;10:1178556. doi: 10.3389/fcvm.2023.1178556 (PMC10308775; doi:10.3389/fcvm.2023.1178556)
Supplement: Supplementary file 4 [file Datasheet3.xlsx]

## Sheet: pathways target of miR-151a-5p
miR-151a-3p _Targeted Signaling Pathways of relevance in cardiovascular diseases
ABC transporters
Adherens junction
Adipocytokine signaling pathway
Adrenergic signaling in cardiomyocytes
AGE-RAGE signaling pathway in diabetic complications
Amino sugar and nucleotide sugar metabolism
AMPK signaling pathway
Antigen processing and presentation
Apoptosis
Arrhythmogenic right ventricular cardiomyopathy (ARVC)
B cell receptor signaling pathway
Calcium signaling pathway
cAMP signaling pathway
Cardiac muscle contraction
cGMP-PKG signaling pathway
Chagas disease (American trypanosomiasis)
Chemokine signaling pathway
Cholinergic synapse
Citrate cycle (TCA cycle)
Cytokine-cytokine receptor interaction
Dilated cardiomyopathy
DNA replication
Dopaminergic synapse
Drug metabolism - other enzymes
Fc epsilon RI signaling pathway
Fc gamma R-mediated phagocytosis
FoxO signaling pathway
Fructose and mannose metabolism
GABAergic synapse
Galactose metabolism
Glycolysis / Gluconeogenesis
HIF-1 signaling pathway
Hippo signaling pathway
Homologous recombination
Hypertrophic cardiomyopathy (HCM)
Insulin resistance
Insulin secretion
Insulin signaling pathway
Jak-STAT signaling pathway
Longevity regulating pathway
Lysine degradation				21
MAPK signaling pathway
mRNA surveillance pathway
mTOR signaling pathway
Natural killer cell mediated cytotoxicity
Neuroactive ligand-receptor interaction
Neurotrophin signaling pathway
NF-kappa B signaling pathway
Nicotinate and nicotinamide metabolism
Nicotine addiction
Non-alcoholic fatty liver disease (NAFLD)
Nucleotide excision repair
Oxidative phosphorylation
p53 signaling pathway
PI3K-Akt signaling pathway
Platelet activation
Proteasome
Purine metabolism
Pyrimidine metabolism
Pyruvate metabolism
Rap1 signaling pathway
Ras signaling pathway
Regulation of actin cytoskeleton
Regulation of autophagy
Regulation of lipolysis in adipocytes
RNA transport
Serotonergic synapse
Signaling pathways regulating pluripotency of stem cells
SNARE interactions in vesicular transport
Sphingolipid signaling pathway
Starch and sucrose metabolism
T cell receptor signaling pathway
TGF-beta signaling pathway
TNF signaling pathway
Toll-like receptor signaling pathway
Ubiquitin mediated proteolysis
Vascular smooth muscle contraction
VEGF signaling pathway
Wnt signaling pathway

## Sheet: pathways target of miR-454-3p 
miR-454-3p _Targeted Signaling Pathways of relevance in cardiovascular diseases
ABC transporters
Adherens junction
Adipocytokine signaling pathway
Adrenergic signaling in cardiomyocytes
Alanine, aspartate and glutamate metabolism
Alcoholism
Amino sugar and nucleotide sugar metabolism
AMPK signaling pathway
Antigen processing and presentation
Apoptosis
Arachidonic acid metabolism
Arginine biosynthesis
Arrhythmogenic right ventricular cardiomyopathy (ARVC)
B cell receptor signaling pathway
Basal transcription factors
Biosynthesis of unsaturated fatty acids
Calcium signaling pathway
cAMP signaling pathway
Cardiac muscle contraction
Cell adhesion molecules (CAMs)
cGMP-PKG signaling pathway
Chagas disease (American trypanosomiasis)
Chemokine signaling pathway
Cholinergic synapse
Complement and coagulation cascades
Cysteine and methionine metabolism
Cytokine-cytokine receptor interaction
Dilated cardiomyopathy
DNA replication
Drug metabolism - other enzymes
ECM-receptor interaction
Endocrine and other factor-regulated calcium reabsorption
Endocytosis
Fat digestion and absorption
Fatty acid biosynthesis
Fatty acid degradation
Fatty acid elongation
Fc epsilon RI signaling pathway
Fc gamma R-mediated phagocytosis
Focal adhesion
FoxO signaling pathway
GABAergic synapse
Gap junction
Glucagon signaling pathway
Glutamatergic synapse
Glycerolipid metabolism
Glycerophospholipid metabolism
Glycosaminoglycan biosynthesis - chondroitin sulfate / dermatan sulfate
Glycosaminoglycan biosynthesis - heparan sulfate / heparin
Glycosaminoglycan biosynthesis - keratan sulfate
Glycosphingolipid biosynthesis - ganglio series
Glycosphingolipid biosynthesis - globo series
Glycosphingolipid biosynthesis - lacto and neolacto series
Glycosylphosphatidylinositol(GPI)-anchor biosynthesis
Graft-versus-host disease
Hematopoietic cell lineage
HIF-1 signaling pathway
Hippo signaling pathway
Homologous recombination
Hypertrophic cardiomyopathy (HCM)
Inositol phosphate metabolism
Insulin resistance
Jak-STAT signaling pathway
Leukocyte transendothelial migration
Longevity regulating pathway
Lysosome
MAPK signaling pathway
mRNA surveillance pathway
mTOR signaling pathway
NF-kappa B signaling pathway
Nicotine addiction
NOD-like receptor signaling pathway
Notch signaling pathway
Nucleotide excision repair
Oxidative phosphorylation
p53 signaling pathway
Pantothenate and CoA biosynthesis
Phosphatidylinositol signaling system
PI3K-Akt signaling pathway
Platelet activation
PPAR signaling pathway
Protein digestion and absorption
Protein processing in endoplasmic reticulum
Purine metabolism
Pyrimidine metabolism
Rap1 signaling pathway
Ras signaling pathway
Regulation of actin cytoskeleton
Regulation of autophagy
Regulation of lipolysis in adipocytes
RIG-I-like receptor signaling pathway
RNA degradation
RNA transport
Signaling pathways regulating pluripotency of stem cells
SNARE interactions in vesicular transport
Sphingolipid metabolism
Sphingolipid signaling pathway
T cell receptor signaling pathway
TGF-beta signaling pathway
Tight junction
TNF signaling pathway
Toll-like receptor signaling pathway
Tryptophan metabolism
Ubiquitin mediated proteolysis
Vascular smooth muscle contraction
VEGF signaling pathway
Viral myocarditis
Wnt signaling pathway

## Sheet: shared pathways targeted
Signaling Pathways of relevance in cardiovascular diseases targeted by mir-151a-3p & miR-454-3p
ABC transporters	Longevity regulating pathway
Adherens junction	MAPK signaling pathway
Adipocytokine signaling pathway	mRNA surveillance pathway
Adrenergic signaling in cardiomyocytes	mTOR signaling pathway
Amino sugar and nucleotide sugar metabolism	NF-kappa B signaling pathway
AMPK signaling pathway	Nicotine addiction
Antigen processing and presentation	Nucleotide excision repair
Apoptosis	Oxidative phosphorylation
Arrhythmogenic right ventricular cardiomyopathy (ARVC)	p53 signaling pathway
B cell receptor signaling pathway	PI3K-Akt signaling pathway
Calcium signaling pathway	Platelet activation
cAMP signaling pathway	Purine metabolism
Cardiac muscle contraction	Pyrimidine metabolism
cGMP-PKG signaling pathway	Rap1 signaling pathway
Chagas disease (American trypanosomiasis)	Ras signaling pathway
Chemokine signaling pathway	Regulation of actin cytoskeleton
Cholinergic synapse	Regulation of autophagy
Dilated cardiomyopathy	Regulation of lipolysis in adipocytes
DNA replication	RNA transport
Drug metabolism - other enzymes	Signaling pathways regulating pluripotency of stem cells
Fatty acid elongation	SNARE interactions in vesicular transport
Fc epsilon RI signaling pathway	Sphingolipid signaling pathway
GABAergic synapse	T cell receptor signaling pathway
HIF-1 signaling pathway	TNF signaling pathway
Hippo signaling pathway	Toll-like receptor signaling pathway
Homologous recombination	Ubiquitin mediated proteolysis
Hypertrophic cardiomyopathy (HCM)	Vascular smooth muscle contraction
Insulin resistance	VEGF signaling pathway
Jak-STAT signaling pathway	Wnt signaling pathway
